# Supplementary material for: Variation in Taxonomic Composition of the Fecal Microbiota in an Inbred Mouse Strain across Individuals and Time
Source: PLoS One. 2015 Nov 13;10(11):e0142825. doi: 10.1371/journal.pone.0142825 (PMC4643986; doi:10.1371/journal.pone.0142825)
Supplement: S1 File — (RMD) [file pone.0142825.s006.Rmd]

---
output: pdf_document
---
# Yana Hoy mouse set - June 2015 - Elisabeth Bik
# Phyloseq analysis of 16S rRNA amplicon (V3 region) 454-FLX generated sequence read dataset on 46 mice. OTU tables, taxonomy assignments, and phylogenetic tree were generated in QIIME. 
# Most mice were sampled 1-4 times in 2 weeks; 4 mice were followed for over 200 days (20-27 timepoints per mouse). Total data set has 190 samples and 13 additional replicates. We only retained OTUs that had more than 1 read (so removed singletons), and seen in more than 1 sample. This reduced number of OTUs from 11,396 to 5784. 
========================================================

# Libraries and initialization:
```{r}
R.Version()
library("phyloseq")
packageVersion("phyloseq")
library("ggplot2")
packageVersion("ggplot2")
library("ape")
packageVersion("ape")
library("DESeq2")
packageVersion("DESeq2")
library(plotrix)
packageVersion("plotrix")
# source("http://bioconductor.org/biocLite.R")
# biocLite("vsn")
library("plyr")
packageVersion("plyr")
library("doParallel")
packageVersion("doParallel")
library("foreach")
packageVersion("foreach")
theme_set(theme_bw())
```
# Choose your workspace (change to your own environment)
setwd("/Users/elies/Desktop/")
setwd("/Users/EliesBik/Desktop/")

# Creating a new phyloseq object (can skip and import once done; in that case, jump to the START HERE part)

# Import OTU table (OTU table contains data from 190 samples, plus 13 replicates; 46 unique mice; 4 of these were followed for several months; for other animals 1 to 4 timepoints)

OTUtable <- import_biom("Yana_OTUtable_SelectionPlusReps_SingleReadsSingleSamplesRemoved_13Jun2015.biom")
colnames(tax_table(OTUtable)) <- c("Kingdom", "Phylum", "Class", "Order", "Family", "Genus", "Species")

# import mapping file used in Qiime
mapfile <- import_qiime(mapfilename="Yana_Selection190samples_13reps_Mapping_June2015.txt")

# importing the tree generated in Qiime
treefile <- import_qiime(treefilename="Yana_Pruned_OTUs_5784.tre")

# create a single phyloseq object with a short name
PS <- merge_phyloseq(OTUtable, mapfile, treefile)
print(PS)

# saving the phyloseq object, so next time we can quickly import it
save(PS, file = "Yana_prunedUninfectedSamples_June2015.RData")

# START HERE: Import the data file (if already created previously)
load("Yana_prunedUninfectedSamples_June2015.RData")
print(PS)


# Look at distribution of the number of samples in which each taxa is observed:
otab <- as(otu_table(PS), "matrix") # Taxa are rows
present_absent <- (otab > 0)
nsamples <- apply(present_absent, 1, sum)
hist(log(nsamples), 60)


# Make selection of maximum of first 4 timepoints (excluding later timepoints for 4 animals), call this ps4
ps4 <- subset_samples(PS, FourTPs=="1")
print(ps4)

# Make selection of only first timepoints of each animal (n=46) (st, single timepoints)
st <- subset_samples(ps4, Days=="0")
print(st)

# Plot a tree of the OTUs found in first timepoints for each animal - need to reduce the dataset; otherwise too many OTUs to make a nice graph

# First, reduce number of OTUs by only selecting the most abundant ones. str, single timepoints reduced number of OTUs
str <- prune_taxa(nsamples > 5, st)  # Found in at least 5 samples
print(str)
str <- prune_taxa(taxa_sums(str) > 100, str)  # More than 100 reads across all samples
print(str)
head(taxa_sums(str), 20)


# This reduced number of OTUs from 5784 to 285, which is much better for tree plotting.

# One could further reduce number of otus by tip glom - in this case, reduced from 1362 to 313 taxa - better for tree visualization (146 if h=0.2) - for tree building
# pstg <- tip_glom(ps, h=0.2)
# print(pstg)
# hist(log(taxa_sums(pstg)), 60)

# Plot a tree on simplified data - 285 most abundant OTUs - without applying the tip glom

plot_tree(str, color = "ShipmentLatin", justify = "left", base.spacing = 0.02, label.tips="Phylum", title="285 OTUs shipment Presence")
plot_tree(str, color = "ShipmentLatin", justify = "left", size = "Abundance", sizebase=10, label.tips="Genus", base.spacing = 0.02, plot.margin=0.5, title="285 OTUs shipment 10log", text.size=1)
plot_tree(str, label.tips="Family")
plot_tree(str, color="Class")
plot_tree(str, color="Order")

# Alpha diversity of first 4 timepoints, split per shipment

print(ps4)
alphas <- plot_richness(ps4, x="ShipmentLatin", color="ShipmentLatin", measures=c("Observed", "Chao1", "Shannon"), title="First4TPs colored per shipment")  + geom_point(size = 4, alpha = 0.8)
alphas
alphac <- plot_richness(ps4, x="CageLetter", color="CageLetter", measures=c("Observed", "Chao1", "Shannon"), title="First4TPs colored per cage")  + geom_point(size = 4, alpha = 0.8)
alphac

# Beta diversity
# ordination on selection set n=112 samples max 4 timepoints (so excluding the later timepoints from the 4 mice that were followed longer)
# we decided to use the PCoA / weighted unifrac graph for the paper

print(ps4)
ord_NMDS_bray = ordinate(ps4, "NMDS", "bray")
plot_ordination(ps4, ord_NMDS_bray, shape="ShipmentLatin", color="CageLetter", title="NMDS Bray Curtis")

ord_NMDS_wunifrac = ordinate(ps4, "NMDS", "wunifrac")
pNWUF <- plot_ordination(ps4, ord_NMDS_wunifrac, shape="ShipmentLatin", color="CageLetter", title="NMDS Weighted Unifrac") + aes(size=2)
pNWUF

ord_PCoA_wunifrac = ordinate(ps4, "PCoA", "wunifrac")
pPWUF <- plot_ordination(ps4, ord_PCoA_wunifrac, shape="ShipmentLatin", color="CageLetter", title="PCoA Weighted Unifrac") + aes(size=2)
pPWUF

# ordination on selection set n=46 samples only first timepoints, so only 1 timepoint per mouse
print(st)
ord_PCoA_wunifrac_st = ordinate(st, "PCoA", "wunifrac")
pPWUFst <- plot_ordination(st, ord_PCoA_wunifrac_st, shape="ShipmentLatin", color="CageLetter", title="PCoA Weighted Unifrac") + aes(size=2)
pPWUFst

# calculate distance matrix to export
dist <- phyloseq::distance(PS, method="wunifrac")

# save distance matrix in table form
# convert the upper triangles to NA which are easy to remove in Excel
# disttb[upper.tri(disttb)] = NA 
# but this is not handy because trickier to sort later
disttb = as.matrix(dist)
disttb[1:5,1:5]

write.table(disttb, "Yana_wUnifrac_DistMat.txt", sep="\t", quote=F, col.names=NA)

# BIPLOT
# Making a biplot - plot both samples as well taxa to see which taxa are driving clustering according to shipment/cage.
# For the biplot, reduce the number of taxa. Only keep the top 100 OTUs

print(ps4)
topO = 100
most_abundant_taxa = sort(taxa_sums(ps4), TRUE)[1:topO]
print(most_abundant_taxa) # strangely, this prints a list of 200 names - not sure why
ps4r = prune_taxa(names(most_abundant_taxa), ps4)
print(ps4r) # this lists only 100 taxa, so that is as expected

taxa_r = sort(taxa_sums(ps4r), TRUE)
print(taxa_r)

# A  biplot cannot be done with Unifrac (because UF is not done on OTUs but on unique parts of a tree). It can be done with Bray Curtis, so that is what we will do here.

ord_NMDS_bray = ordinate(ps4r, "NMDS", "bray")


# Plotting the samples first:
pNBCs = plot_ordination(ps4r, ord_NMDS_bray, type="samples", shape="ShipmentLatin", color="CageLetter", title="NMDS Bray Curtis samples") + aes(size=2) 
pNBCs 

# Plotting the taxa in a separate plot - Genus level is good, but handy to also have the same taxa plot colored to higher taxonomic levels, since we have so many OTUs called "g__" - this will help in coloring them manually. 
pNBCc = plot_ordination(ps4r, ord_NMDS_bray, type="taxa", color="Class", title="NMDS Bray Curtis Class") + aes(size=2) 
pNBCc
pNBCo = plot_ordination(ps4r, ord_NMDS_bray, type="taxa", color="Order", title="NMDS Bray Curtis Order") + aes(size=2) 
pNBCo
pNBCf = plot_ordination(ps4r, ord_NMDS_bray, type="taxa", color="Family", title="NMDS Bray Curtis Family", label = "Phylum") + aes(size=2) 
pNBCf
pNBCg = plot_ordination(ps4r, ord_NMDS_bray, type="taxa", color="Genus", title="NMDS Bray Curtis Genus") + aes(size=2) 
pNBCg

# Plotting as a true biplot - need to force it to use the same symbols as before, otherwise circle shape gets assigned to display taxa and all shapes are shifted
# Value 1 is an open circle (16 is the closed/filled circle)

pNBCb = plot_ordination(ps4r, ord_NMDS_bray, type="biplot", color="Family", shape="ShipmentLatin", title="NMDS Bray Curtis biplot") + scale_shape_manual(values = c(20, 16, 17, 15, 4))
pNBCb

# Can also plot biplot using Split function, this forces the axes to stay the same.
pNBCs = plot_ordination(ps4r, ord_NMDS_bray, type = "split", color = "Genus", shape = "ShipmentLatin", 
    label = "Phylum", title = "NMDS Bray Curtis biplot split")
pNBCs    
    
# Run co-occurrence analysis on different levels
# install.packages("cooccur")
library(cooccur)

# Order level (L4) Import a tab delimited OTU table, manually converted into 0 and 1 in Excel

orders <- read.table(file="Yana_OTUtable_PresenceAbsence_L4_Order_13Jun2015.txt", header = TRUE, sep = "\t", row.names=1)
is.matrix(orders)
is.data.frame(orders)

dim(orders)
orders[1:5,1:5]

# Doing the Co-Occurrence analysis on ORDER (L4) Level 

cooccur.order <- cooccur(mat=orders,type="spp_site", thresh=TRUE, spp_names=TRUE)

# different ways for seeing the results

summary(cooccur.order)
pair.attributes(cooccur.order)
pair.profile(cooccur.order)
plot(cooccur.order)
print(cooccur.order)
prob.table(cooccur.order)
pair(cooccur.order, "Verrucomicrobia_Other_Other", all = TRUE)

# Doing Cooccurrence analysis on Family (L5) level

family <- read.table(file="Yana_OTUtable_PresenceAbsence_L5_Family_13Jun2015.txt", header = TRUE, sep = "\t", row.names=1)

dim(family)
family[1:5,1:5]


cooccur.family <- cooccur(mat=family,type="spp_site", thresh=TRUE, spp_names=TRUE)

# different ways for seeing the results - Family Level L5

summary(cooccur.family)
pair.attributes(cooccur.family)
pair.profile(cooccur.family)
plot(cooccur.family)
print(cooccur.family)
prob.table(cooccur.family)


# Doing Cooccurrence analysis on Genus (L6) level

genus <- read.table(file="Yana_OTUtable_PresenceAbsence_L6_GenusLevel_13Jun2015.txt", header = TRUE, sep = "\t", row.names=1)

dim(genus)
genus[1:5,1:5]


cooccur.genus <- cooccur(mat=genus,type="spp_site", thresh=TRUE, spp_names=TRUE)

# different ways for seeing the results - Genus Level L6

summary(cooccur.genus)
pair.attributes(cooccur.genus)
pair.profile(cooccur.genus)
plot(cooccur.genus)
print(cooccur.genus)
prob.table(cooccur.genus)


# Alpha diversity of timeseries, for the 4 mice that were followed over 200 days, using a rarefied (at 5400 reads) table made in QIIME (so that we use the same rarefaction)

# First, create a new phyloseq object using the rarefied table made in Qiime
# Adding the treefile is not needed and might remove some OTUs, so I merged only rarefied OTU table and mapping file here.

OTUtableRar <- import_biom("Yana_rarOTUtable_SelectionPlusReps_Rarefied5400_13June2015.biom")
mapfile <- import_qiime(mapfilename="Yana_Selection190samples_13reps_Mapping_June2015.txt")

psRar <- merge_phyloseq(OTUtableRar, mapfile)
print(psRar)

# Second, make a subset selection of the long timeseries (4 mice, all their timepoints) and check that they all still have 5400 reads per sample

tsRar <- subset_samples(psRar, LongTimeSeries=="1")
print(tsRar)
sample_sums(tsRar)

# Now, calculate and plot Alpha diversity of the long timeseries, split per mouse (n=4), rarefied set

alpha_tsRar <- plot_richness(tsRar, x="Days", color="Individual", measures=c("Observed", "Simpson", "Shannon"), title="TimeSeries AlphaDivRar5400")  + geom_point(size = 4, alpha = 0.8) + geom_line(linetype=1)
alpha_tsRar

# Exporting the alpha diversity values for each timepoint, rarefied

alpha_tsRar_est <- estimate_richness(tsRar, split=TRUE, measures=NULL)
alpha_tsRar_est[1:10,]
write.table(alpha_tsRar_est,"AlphaDiv_TimeSeries_June2015_rarefied5400.txt", sep="\t", quote=F, col.names=NA)

# Redo the same alpha diversity calculations, but now for the first 1-4 time points for ALL 46 mice, so only looking at the first 2 weeks or so

# First make a subset based on column "FourTPs" in mapping file (excludes long timeseries)

fRar <- subset_samples(psRar, FourTPs=="1")
print(fRar)
sample_sums(fRar)

# Second, calculate and plot Alpha diversity of the long timeseries, split per mouse (n=4), rarefied set

alpha_fRar <- plot_richness(fRar, x="Days", color="Individual", measures=c("Observed", "Simpson", "Shannon"), title="First 4 timepoints AlphaDivRar5400")  + geom_point(size = 4, alpha = 0.8) + geom_line(linetype=1)
alpha_fRar

# Exporting the alpha diversity values for each timepoint, rarefied

alpha_fRar_est <- estimate_richness(fRar, split=TRUE, measures=NULL)
alpha_fRar_est[1:10,]
write.table(alpha_fRar_est,"AlphaDiv_First4Timepoints_June2015_rarefied5400.txt", sep="\t", quote=F, col.names=NA)
